# Supplementary material for: Nutrition Management for Critically Ill Adult Patients Requiring Non-Invasive Ventilation: A Scoping Review
Source: Nutrients. 2022 Mar 30;14(7):1446. doi: 10.3390/nu14071446 (PMC9003108; doi:10.3390/nu14071446)
Supplement: Supplementary file 1 [file nutrients-14-01446-s001.zip]

Archive with 1 entries (1 files):
- nutrients-1637567-supplementary.pdf
